# Supplementary material for: Quasi-seamless stitching for large-area micropatterned surfaces enabled by Fourier spectral analysis of moiré patterns
Source: Nat Commun. 2023 Apr 18;14:2202. doi: 10.1038/s41467-023-37828-8 (PMC10113184; doi:10.1038/s41467-023-37828-8)
Supplement: Supplementary file 3 — Source Data [file 41467_2023_37828_MOESM3_ESM.xlsx]

## Sheet: Figure 2
	Figure 2b
	Square dots pattern
	Input rotation angle [o]	0.5	1	1.5	2	2.5	3	3.5	4	4.5	5	5.5	6	6.5	7	7.5	8	8.5	9	9.5	10
	Measured rotation angle [o]	0.498	1.031	1.449	2.01	2.473	3.01	3.508	4.027	4.454	4.921	5.478	5.96	6.565	7.074	7.452	7.98	8.424	8.973	9.587	10.037
	Line-space pattern
	Input rotation angle [o]	0.5	1	1.5	2	2.5	3	3.5	4	4.5	5	5.5	6	6.5	7	7.5	8	8.5	9	9.5	10
	Measured rotation angle [o]	0.464	0.985	1.501	2.016	2.508	2.977	3.485	3.987	4.494	4.995	5.512	5.96	6.487	7.001	7.491	7.981	8.48	9.001	9.486	10.009
	Hexagonal array grid pattern
	Input rotation angle [o]	0.5	1	1.5	2	2.5	3	3.5	4	4.5	5	5.5	6	6.5	7	7.5	8	8.5	9	9.5	10
	Measured rotation angle [o]	0.4698	0.9911	1.5065	1.9816	2.4565	2.971	3.4679	3.9814	4.4543	4.9779	5.4722	5.96	6.5149	6.967	7.497	7.9583	8.5196	8.917	9.4809	10.03

## Sheet: Figure 4
	Figure 4e
		w/ MAPI				w/o MAPI
		Δθ [o]	Δseam [µm]	Δedge [µm]	Δh [µm]	Δθ [o]	Δseam [µm]	Δedge [µm]	Δh[µm]
	Point 1	0.02	1.7	14.2	8.5	0.07	659.2	579.9	12.2
	Point 2	0.04	2.5	14.2	4.6	0.11	653.6	263.8	2.9
	Point 3	0.04	7.3	25.8	9.3	0.24	1033.8	181.2	5
	Point 4	0	0.7	15.2	7.4	0.11	756.1	137.4	4.3
	Point 5	0.05	9.8	10.6	8.4	0.18	729.1	74.1	11.8
	Average	0.03	4.4	16	7.64	0.142	766.36	247.28	7.24
	Standard deviation	0.02	3.94	5.75	1.83	0.07	155.9	198.33	4.41
	Figure 4j
		w/ MAPI				w/o MAPI
		Δθ [o]	Δseam [µm]	Δedge [µm]	Δh [µm]	Δθ [o]	Δseam [µm]	Δedge [µm]	Δh[µm]
	Point 1	0.04	3.7	14.2	11.8	0.41	963.3	145	1.6
	Point 2	0.09	3.2	8.7	2.1	0.05	627.8	158.1	3
	Point 3	0.09	2.5	5.8	7.1	0.17	846.8	514.9	9.5
	Point 4	0	5.2	11.5	4.6	0.33	947.7	168.4	4.1
	Point 5	0.03	4.3	8.8	4.5	0.17	400.7	25.1	13.7
	Average	0.05	3.78	9.8	6.02	0.226	757.26	202.3	6.38
	Standard deviation	0.04	1.03	3.18	3.68	0.14	240.12	184.05	5.07

## Sheet: Figure 5
	Figure 5b
		Initial flexible mold	Replicated film (w/ MAPI)	Replicated film (w/o MAPI)-1	Replicated film (w/o MAPI)-2
	Point 1	142.6	139.8	85.1	143.5
	Point 2	142.8	139.2	84.3	142.7
	Point 3	143	140.3	85.7	142.9
	Point 4	143.1	140.3	89.3	145.3
	Average	142.9	139.9	86.1	143.6
	Standard deviation	0.22	0.52	2.21	1.18

## Sheet: Supplementary Figure 2
	Supplementary Figure 2c
		Triangle grid pattern
	Input rotation angle [o]	0.5	1	1.5	2	2.5	3	3.5	4	4.5	5	5.5	6	6.5	7	7.5	8	8.5	9	9.5	10
	Measured rotation angle [o]	0.4469	0.9968	1.5179	1.9358	2.4565	2.9653	3.5078	3.9871	4.4885	4.9665	5.5176	6.0054	6.5376	7.0517	7.5196	7.9696	8.5307	9.012	9.5255	9.9985
		Square grid pattern
	Input rotation angle [o]	0.5	1	1.5	2	2.5	3	3.5	4	4.5	5	5.5	6	6.5	7	7.5	8	8.5	9	9.5	10
	Measured rotation angle [o]	0.4354	0.9625	1.4779	1.9644	2.4507	2.9652	3.4964	3.9669	4.4714	4.9779	5.4382	5.9884	6.5036	6.967	7.4878	7.9584	8.4691	8.9561	9.4865	9.9985
		Penrose tiling pattern
	Input rotation angle [o]	0.5	1	1.5	2	2.5	3	3.5	4	4.5	5	5.5	6	6.5	7	7.5	8	8.5	9	9.5	10
	Measured rotation angle [o]	0.556	0.978	1.535	2.022	2.485	3.057	3.514	4.141	4.579	5.086	5.484	6.113	6.447	7.086	7.362	7.969	8.351	9.029	9.654	9.96
		Rectangle ring pattern
	Input rotation angle [o]	0.5	1	1.5	2	2.5	3	3.5	4	4.5	5	5.5	6	6.5	7	7.5	8	8.5	9	9.5	10
	Measured rotation angle [o]	0.516	0.98	1.501	1.964	2.497	2.988	3.496	4.027	4.494	5.018	5.484	5.949	6.56	7.057	7.548	7.986	8.458	8.939	9.431	10.049
		Chiral pattern
	Input rotation angle [o]	0.5	1	1.5	2	2.5	3	3.5	4	4.5	5	5.5	6	6.5	7	7.5	8	8.5	9	9.5	10
	Measured rotation angle [o]	0.464	1.003	1.484	2.01	2.479	2.994	3.531	3.998	4.432	4.967	5.404	6.017	6.419	6.944	7.514	8.026	8.503	9.046	9.565	9.91
		Geometric combination pattern
	Input rotation angle [o]	0.5	1	1.5	2	2.5	3	3.5	4	4.5	5	5.5	6	6.5	7	7.5	8	8.5	9	9.5	10
	Measured rotation angle [o]	0.481	0.997	1.512	1.982	2.485	2.96	3.474	3.993	4.449	4.989	5.467	5.9	6.464	7.001	7.525	7.986	8.497	9.046	9.509	10.02
		H shape pattern
	Input rotation angle [o]	0.5	1	1.5	2	2.5	3	3.5	4	4.5	5	5.5	6	6.5	7	7.5	8	8.5	9	9.5	10
	Measured rotation angle [o]	0.493	0.974	1.535	1.964	2.542	2.994	3.536	3.936	4.471	4.955	5.501	5.91	6.515	6.95	7.508	7.992	8.503	8.978	9.525	10.015

## Sheet: Supplementary Figure 10
	Supplementary Figure 10a
		Initial flexible mold	Replicated film (w/ MAPI)-1	Replicated film (w/ MAPI)-2	Replicated film (w/o MAPI)-1	Replicated film (w/o MAPI)-2
	Point 1	136.8	132.8	139.8	149.9	90.2
	Point 2	137.4	138.5	139.2	157.4	82.5
	Point 3	137.4	135.5	140.3	151.6	98.9
	Point 4	138.2	135.6	140.3	153.2	91.3
	Average	137.5	135.6	139.9	153	90.7
	Standard deviation	0.57	2.33	0.52	3.21	6.71
	Supplementary Figure 10b
		Initial flexible mold	Replicated film (w/ MAPI)-1	Replicated film (w/ MAPI)-2	Replicated film (w/o MAPI)-1	Replicated film (w/o MAPI)-2
	Point 1	106.2	91	91.3	98.3	59.8
	Point 2	107.4	90.2	89.9	100.4	61
	Point 3	103.8	85.1	86	101.1	53
	Point 4	104.7	87.8	88.9	97.8	57.7
	Average	105.5	88.5	89	99.4	57.9
	Standard deviation	1.59	2.66	2.24	1.6	3.52

## Sheet: Supplementary Figure. 11
	Supplementary Figure 11
	Center-to-center distance	69µm	103µm	138µm	172µm
	Point 1	139.1	141.3	141.9	150.3
	Point 2	139.6	143.4	145.1	150.9
	Point 3	140.7	142.5	145.8	145.5
	Average	139.8	142.4	144.3	148.9
	Standard deviation	0.82	1.05	2.08	2.96
